# Supplementary material for: β-Nb9VO25
Source: Acta Crystallogr Sect E Struct Rep Online. 2014 Apr 16;70(Pt 5):i20. doi: 10.1107/S1600536814007831 (PMC4011284; doi:10.1107/S1600536814007831)
Supplement: Supplementary file 1 [file e-70-00i20-sup1.cif]

##############################################################################
#                                                                            #
# This CIF contains the data in a paper accepted for publication in          #
# Acta Crystallographica Section E. It conforms to the requirements of       #
# Notes for Authors for Acta Crystallographica Section E, and has been       #
# peer reviewed under the auspices of the IUCr Commission on Journals.       #
#                                                                            #
# Full details of the Crystallographic Information File format               #
# are given in the paper "The Crystallographic Information File (CIF):       #
# a New Standard Archive File for Crystallography" by S. R. Hall, F. H.      #
# Allen and I. D. Brown [Acta Cryst. (1991), A47, 655-685].                  #
#                                                                            #
# The current version of the core CIF dictionary is obtainable from          #
# ftp://ftp.iucr.org/pub/cif_core.dic.                                       #
#                                                                            #
# Software is freely available for graphical display of the structure(s)     #
# in this CIF. For information consult the CIF software page                 #
# http://www.iucr.org/resources/cif/software.                                #
#                                                                            #
# This file may be used for bona fide research purposes within the           #
# scientific community so long as proper attribution is given to the journal # 
# article from which it was obtained.                                        #
#                                                                            #
##############################################################################
data_I
_audit_creation_method     SHELXL-97
_journal_date_recd_electronic     2014-03-15
_journal_date_accepted     2014-04-08
_journal_name_full     'Acta Crystallographica, Section E'
_journal_year     2014
_journal_volume     70
_journal_issue      5
_journal_page_first     i20
_journal_page_last     i20
_journal_paper_category     QI
_journal_paper_doi     10.1107/S1600536814007831
_journal_coeditor_code     VN2081
_publ_contact_author_name     'Dr S. F. Ch\'erif'
_publ_contact_author_address
;
Laboratoire de Mat\'eriaux et Cristallochimie
Facult\'e des Sciences de Tunis
Universit\'e de Tunis El Manar
2092 El Manar Tunis, Tunisia
;
_publ_contact_author_email     'c.fatouma@yahoo.fr'
_publ_contact_author_fax     '216 71 88 34 24'
_publ_contact_author_phone     '216 71 87 26 00'
_publ_section_title
;
\b-Nb~9~VO~25~
;
loop_
    _publ_author_name
    _publ_author_address
    'Nasri, Rawia'
;
Laboratoire de Mat\'eriaux et Cristallochimie
Facult\'e des Sciences de Tunis
Universit\'e de Tunis El Manar
2092 El Manar Tunis, Tunisia
;
    'Ch\'erif, Sa\"ida Fatma'
;
Laboratoire de Mat\'eriaux et Cristallochimie
Facult\'e des Sciences de Tunis
Universit\'e de Tunis El Manar
2092 El Manar Tunis, Tunisia
;
    'Zid, Mohamed Faouzi'
;
Laboratoire de Mat\'eriaux et Cristallochimie
Facult\'e des Sciences de Tunis
Universit\'e de Tunis El Manar
2092 El Manar Tunis, Tunisia
;
    'Driss, Ahmed'
;
Laboratoire de Mat\'eriaux et Cristallochimie
Facult\'e des Sciences de Tunis
Universit\'e de Tunis El Manar
2092 El Manar Tunis, Tunisia
;
_database_code_depnum_ccdc_archive     'CCDC 996072'
_chemical_name_systematic
;
Nonaniobium vanadium pentacosaoxide
;
_chemical_name_common     ?
_chemical_formula_moiety     'Nb9 O25 V'
_chemical_formula_sum     'Nb9 O25 V'
_chemical_formula_iupac     'Nb9 V O25'
_chemical_formula_weight     1287.13
_chemical_melting_point     ?
_symmetry_cell_setting     tetragonal
_symmetry_space_group_name_H-M     'I 4/m'
_symmetry_space_group_name_Hall     '-I 4'
loop_
    _symmetry_equiv_pos_as_xyz
    'x, y, z'
    '-x, -y, z'
    '-y, x, z'
    'y, -x, z'
    'x+1/2, y+1/2, z+1/2'
    '-x+1/2, -y+1/2, z+1/2'
    '-y+1/2, x+1/2, z+1/2'
    'y+1/2, -x+1/2, z+1/2'
    '-x, -y, -z'
    'x, y, -z'
    'y, -x, -z'
    '-y, x, -z'
    '-x+1/2, -y+1/2, -z+1/2'
    'x+1/2, y+1/2, -z+1/2'
    'y+1/2, -x+1/2, -z+1/2'
    '-y+1/2, x+1/2, -z+1/2'
_cell_length_a     15.7726(9)
_cell_length_b     15.7726(9)
_cell_length_c     3.8399(6)
_cell_angle_alpha     90.00
_cell_angle_beta     90.00
_cell_angle_gamma     90.00
_cell_volume     955.27(17)
_cell_formula_units_Z     2
_cell_measurement_reflns_used     25
_cell_measurement_theta_min     11
_cell_measurement_theta_max     15
_cell_measurement_temperature     298(2)
_exptl_crystal_description     prism
_exptl_crystal_colour     Yellow
_exptl_crystal_size_max     0.144
_exptl_crystal_size_mid     0.054
_exptl_crystal_size_min     0.036
_exptl_crystal_density_diffrn     4.475
_exptl_crystal_density_meas     ?
_exptl_crystal_density_method     'not measured'
_exptl_crystal_F_000     1184
_exptl_absorpt_coefficient_mu     5.775
_exptl_absorpt_correction_type     psi-scan
_exptl_absorpt_process_details     '(North <i>et al.</i>, 1968)'
_exptl_absorpt_correction_T_min     0.695
_exptl_absorpt_correction_T_max     0.812
_exptl_special_details
;
Le cristal \'etant de faible taille, la correction d'absorption par psi-scan
n'a pas am\'elior\'e le r\'esultat de l'affinement.
;
_diffrn_ambient_temperature     298(2)
_diffrn_radiation_type     MoK\a
_diffrn_radiation_wavelength     0.71073
_diffrn_radiation_source     'fine-focus sealed tube'
_diffrn_radiation_monochromator     graphite
_diffrn_measurement_device_type     'Enraf--Nonius CAD-4'
_diffrn_measurement_method     \w/2\q
_diffrn_detector_area_resol_mean     ?
_diffrn_reflns_number     851
_diffrn_reflns_av_R_equivalents     0.0442
_diffrn_reflns_av_sigmaI/netI     0.0784
_diffrn_reflns_theta_min     2.58
_diffrn_reflns_theta_max     26.93
_diffrn_reflns_theta_full     26.93
_diffrn_measured_fraction_theta_max     0.998
_diffrn_measured_fraction_theta_full     0.998
_diffrn_reflns_limit_h_min     -20
_diffrn_reflns_limit_h_max     1
_diffrn_reflns_limit_k_min     -20
_diffrn_reflns_limit_k_max     1
_diffrn_reflns_limit_l_min     -4
_diffrn_reflns_limit_l_max     1
_diffrn_standards_number     2
_diffrn_standards_interval_count     ?
_diffrn_standards_interval_time     120
_diffrn_standards_decay_%     1.1
loop_
    _diffrn_standard_refln_index_h
    _diffrn_standard_refln_index_k
    _diffrn_standard_refln_index_l
    2 4 -2
    4 -2 -2
_refine_special_details
;
Refinement of <i>F</i>^2^ against ALL reflections. The weighted <i>R</i>-factor
<i>wR</i> and goodness of fit <i>S</i> are based on <i>F</i>^2^, conventional
<i>R</i>-factors <i>R</i> are based on <i>F</i>, with <i>F</i> set to zero for
negative <i>F</i>^2^. The threshold expression of <i>F</i>^2^ >
\s(<i>F</i>^2^) is used only for calculating <i>R</i>-factors(gt) <i>etc</i>.
and is not relevant to the choice of reflections for refinement.
<i>R</i>-factors based on <i>F</i>^2^ are statistically about twice as large
as those based on <i>F</i>, and <i>R</i>- factors based on ALL data will be
even larger.
;
_reflns_number_total     593
_reflns_number_gt     363
_reflns_threshold_expression     I>2\s(I)
_refine_ls_structure_factor_coef     Fsqd
_refine_ls_matrix_type     full
_refine_ls_R_factor_all     0.0826
_refine_ls_R_factor_gt     0.0344
_refine_ls_wR_factor_gt     0.0709
_refine_ls_wR_factor_ref     0.0856
_refine_ls_goodness_of_fit_ref     0.991
_refine_ls_restrained_S_all     0.991
_refine_ls_number_reflns     593
_refine_ls_number_parameters     56
_refine_ls_number_restraints     0
_refine_ls_weighting_scheme     calc
_refine_ls_weighting_details
         'calc w=1/[\s^2^(Fo^2^)+(0.0234P)^2^+0.0000P] where P=(Fo^2^+2Fc^2^)/3'
_atom_sites_solution_primary     direct
_atom_sites_solution_secondary     difmap
_refine_ls_shift/su_max     0.000
_refine_ls_shift/su_mean     0.000
_refine_diff_density_max     1.149
_refine_diff_density_min     -1.522
_refine_ls_extinction_method     'SHELXL97 (Sheldrick, 2008)'
_refine_ls_extinction_coef     0.0050(3)
_refine_ls_extinction_expression
                                  'Fc^*^=kFc[1+0.001xFc^2^\l^3^/sin(2\q)]^-1/4^'
loop_
    _atom_type_symbol
    _atom_type_description
    _atom_type_scat_dispersion_real
    _atom_type_scat_dispersion_imag
    _atom_type_scat_source
    'O' 'O' 0.0106 0.0060
                         'International Tables Vol C Tables 4.2.6.8 and 6.1.1.4'
    'Nb' 'Nb' -2.0727 0.6215
                         'International Tables Vol C Tables 4.2.6.8 and 6.1.1.4'
    'V' 'V' 0.3005 0.5294
                         'International Tables Vol C Tables 4.2.6.8 and 6.1.1.4'
_computing_data_collection
                'CAD-4 EXPRESS (Duisenberg, 1992; Mac\'i\<cek & Yordanov, 1992)'
_computing_cell_refinement
                'CAD-4 EXPRESS (Duisenberg, 1992; Mac\'i\<cek & Yordanov, 1992)'
_computing_data_reduction     'XCAD4 (Harms & Wocadlo, 1995)'
_computing_structure_solution     'SHELXS97 (Sheldrick, 2008)'
_computing_structure_refinement     'SHELXL97 (Sheldrick, 2008)'
_computing_molecular_graphics     'DIAMOND (Brandenburg & Putz, 1999)'
_computing_publication_material     'WinGX (Farrugia, 2012)'
loop_
    _atom_site_type_symbol
    _atom_site_label
    _atom_site_fract_x
    _atom_site_fract_y
    _atom_site_fract_z
    _atom_site_U_iso_or_equiv
    _atom_site_adp_type
    _atom_site_calc_flag
    _atom_site_refinement_flags
    _atom_site_occupancy
    _atom_site_symmetry_multiplicity
    _atom_site_disorder_assembly
    _atom_site_disorder_group
    Nb Nb1 0.0000 0.0000 0.0000 0.0195(7) Uani d S 1 8 . .
    Nb Nb2 0.78149(7) 0.10593(7) 0.0000 0.0058(4) Uani d S 1 2 . .
    Nb Nb3 0.88301(6) 0.32601(6) 0.0000 0.0057(3) Uani d S 1 2 . .
    V V1 0.0000 0.5000 0.7500 0.0071(12) Uani d SP 0.50 4 . .
    O O1 0.8838(5) 0.0515(5) 0.0000 0.012(2) Uani d S 1 2 . .
    O O2 0.8233(5) 0.2169(5) 0.0000 0.013(2) Uani d S 1 2 . .
    O O3 0.7479(5) 0.1109(5) 0.5000 0.0084(19) Uani d S 1 2 . .
    O O4 0.7185(5) -0.0125(5) 0.0000 0.0106(19) Uani d S 1 2 . .
    O O5 0.6482(5) 0.1572(5) 0.0000 0.010(2) Uani d S 1 2 . .
    O O6 0.0000 0.0000 0.5000 0.020(5) Uani d S 1 8 . .
    O O7 0.9251(5) 0.4473(5) 0.0000 0.0069(18) Uani d S 1 2 . .
loop_
    _atom_site_aniso_label
    _atom_site_aniso_U_11
    _atom_site_aniso_U_22
    _atom_site_aniso_U_33
    _atom_site_aniso_U_12
    _atom_site_aniso_U_13
    _atom_site_aniso_U_23
    Nb1 0.0071(8) 0.0071(8) 0.044(2) 0.000 0.000 0.000
    Nb2 0.0044(5) 0.0083(6) 0.0048(7) -0.0002(4) 0.000 0.000
    Nb3 0.0058(6) 0.0068(6) 0.0045(6) 0.0015(5) 0.000 0.000
    V1 0.0072(17) 0.0072(17) 0.007(3) 0.000 0.000 0.000
    O1 0.010(4) 0.012(4) 0.012(5) 0.003(3) 0.000 0.000
    O2 0.018(4) 0.010(4) 0.012(5) -0.002(4) 0.000 0.000
    O3 0.003(4) 0.011(4) 0.012(5) -0.003(4) 0.000 0.000
    O4 0.009(4) 0.007(4) 0.015(5) -0.004(4) 0.000 0.000
    O5 0.010(4) 0.015(5) 0.004(5) 0.005(4) 0.000 0.000
    O6 0.023(7) 0.023(7) 0.016(11) 0.000 0.000 0.000
    O7 0.008(4) 0.007(4) 0.006(4) 0.000(3) 0.000 0.000
_geom_special_details
;
All e.s.d.'s (except the e.s.d. in the dihedral angle between two l.s. planes)
are estimated using the full covariance matrix. The cell e.s.d.'s are taken
into account individually in the estimation of e.s.d.'s in distances, angles
and torsion angles; correlations between e.s.d.'s in cell parameters are only
used when they are defined by crystal symmetry. An approximate (isotropic)
treatment of cell e.s.d.'s is used for estimating e.s.d.'s involving l.s.
planes.
;
loop_
    _geom_bond_atom_site_label_1
    _geom_bond_atom_site_label_2
    _geom_bond_site_symmetry_2
    _geom_bond_distance
    _geom_bond_publ_flag
    Nb1 O6 1_554 1.9200(3) ?
    Nb1 O6 . 1.9200(3) ?
    Nb1 O1 3_545 2.005(8) ?
    Nb1 O1 11_565 2.005(8) ?
    Nb1 O1 1_455 2.005(8) ?
    Nb1 O1 9_655 2.005(8) ?
    Nb2 O1 . 1.827(8) ?
    Nb2 O2 . 1.870(8) ?
    Nb2 O3 1_554 1.993(2) ?
    Nb2 O3 . 1.993(2) ?
    Nb2 O4 . 2.115(7) ?
    Nb2 O5 . 2.253(8) ?
    Nb3 O4 11_665 1.792(7) ?
    Nb3 O2 . 1.962(8) ?
    Nb3 O5 13_654 1.999(2) ?
    Nb3 O5 13_655 1.999(2) ?
    Nb3 O7 . 2.025(7) ?
    Nb3 O3 13_655 2.292(8) ?
    V1 O7 9_666 1.735(6) ?
    V1 O7 7_545 1.735(6) ?
    V1 O7 15_465 1.735(6) ?
    V1 O7 1_456 1.735(6) ?
    O1 Nb1 1_655 2.005(8) ?
    O3 Nb2 1_556 1.993(2) ?
    O3 Nb3 13_655 2.292(8) ?
    O4 Nb3 3_645 1.792(7) ?
    O5 Nb3 13_654 1.999(2) ?
    O5 Nb3 13_655 1.999(2) ?
    O6 Nb1 1_556 1.9200(3) ?
    O7 V1 9_666 1.735(6) ?
    O7 V1 1_654 1.735(6) ?
loop_
    _geom_angle_atom_site_label_1
    _geom_angle_atom_site_label_2
    _geom_angle_atom_site_label_3
    _geom_angle_site_symmetry_1
    _geom_angle_site_symmetry_3
    _geom_angle
    _geom_angle_publ_flag
    O6 Nb1 O6 1_554 . 180.0 ?
    O6 Nb1 O1 1_554 3_545 90.0 ?
    O6 Nb1 O1 . 3_545 90.0 ?
    O6 Nb1 O1 1_554 11_565 90.0 ?
    O6 Nb1 O1 . 11_565 90.0 ?
    O1 Nb1 O1 3_545 11_565 180.0(5) ?
    O6 Nb1 O1 1_554 1_455 90.0 ?
    O6 Nb1 O1 . 1_455 90.0 ?
    O1 Nb1 O1 3_545 1_455 90.0 ?
    O1 Nb1 O1 11_565 1_455 90.0 ?
    O6 Nb1 O1 1_554 9_655 90.0 ?
    O6 Nb1 O1 . 9_655 90.0 ?
    O1 Nb1 O1 3_545 9_655 90.0 ?
    O1 Nb1 O1 11_565 9_655 90.0 ?
    O1 Nb1 O1 1_455 9_655 180.0 ?
    O1 Nb2 O2 . . 97.3(3) ?
    O1 Nb2 O3 . 1_554 104.7(2) ?
    O2 Nb2 O3 . 1_554 93.3(2) ?
    O1 Nb2 O3 . . 104.7(2) ?
    O2 Nb2 O3 . . 93.3(2) ?
    O3 Nb2 O3 1_554 . 148.8(4) ?
    O1 Nb2 O4 . . 90.0(3) ?
    O2 Nb2 O4 . . 172.7(3) ?
    O3 Nb2 O4 1_554 . 84.8(2) ?
    O3 Nb2 O4 . . 84.8(2) ?
    O1 Nb2 O5 . . 173.0(3) ?
    O2 Nb2 O5 . . 89.6(3) ?
    O3 Nb2 O5 1_554 . 74.8(2) ?
    O3 Nb2 O5 . . 74.8(2) ?
    O4 Nb2 O5 . . 83.1(3) ?
    O4 Nb3 O2 11_665 . 95.6(3) ?
    O4 Nb3 O5 11_665 13_654 106.1(2) ?
    O2 Nb3 O5 . 13_654 89.9(2) ?
    O4 Nb3 O5 11_665 13_655 106.1(2) ?
    O2 Nb3 O5 . 13_655 89.9(2) ?
    O5 Nb3 O5 13_654 13_655 147.6(4) ?
    O4 Nb3 O7 11_665 . 94.0(3) ?
    O2 Nb3 O7 . . 170.5(3) ?
    O5 Nb3 O7 13_654 . 87.5(2) ?
    O5 Nb3 O7 13_655 . 87.5(2) ?
    O4 Nb3 O3 11_665 13_655 177.3(3) ?
    O2 Nb3 O3 . 13_655 87.1(3) ?
    O5 Nb3 O3 13_654 13_655 73.8(2) ?
    O5 Nb3 O3 13_655 13_655 73.8(2) ?
    O7 Nb3 O3 . 13_655 83.4(3) ?
    O7 V1 O7 9_666 7_545 107.83(13) ?
    O7 V1 O7 9_666 15_465 107.83(13) ?
    O7 V1 O7 7_545 15_465 112.8(3) ?
    O7 V1 O7 9_666 1_456 112.8(3) ?
    O7 V1 O7 7_545 1_456 107.83(13) ?
    O7 V1 O7 15_465 1_456 107.83(13) ?
    O7 V1 V1 9_666 9_566 123.60(13) ?
    O7 V1 V1 7_545 9_566 56.40(13) ?
    O7 V1 V1 15_465 9_566 56.40(13) ?
    O7 V1 V1 1_456 9_566 123.60(13) ?
    O7 V1 V1 9_666 9_567 56.40(13) ?
    O7 V1 V1 7_545 9_567 123.60(13) ?
    O7 V1 V1 15_465 9_567 123.60(13) ?
    O7 V1 V1 1_456 9_567 56.40(13) ?
    V1 V1 V1 9_566 9_567 180.0 ?
    Nb2 O1 Nb1 . 1_655 175.9(5) ?
    Nb2 O2 Nb3 . . 172.0(5) ?
    Nb2 O3 Nb2 1_556 . 148.8(4) ?
    Nb2 O3 Nb3 1_556 13_655 104.9(2) ?
    Nb2 O3 Nb3 . 13_655 104.9(2) ?
    Nb3 O4 Nb2 3_645 . 175.1(5) ?
    Nb3 O5 Nb3 13_654 13_655 147.6(4) ?
    Nb3 O5 Nb2 13_654 . 106.1(2) ?
    Nb3 O5 Nb2 13_655 . 106.1(2) ?
    Nb1 O6 Nb1 1_556 . 180.0 ?
    V1 O7 V1 9_666 1_654 67.2(3) ?
    V1 O7 Nb3 9_666 . 132.5(3) ?
    V1 O7 Nb3 1_654 . 132.5(3) ?
_iucr_refine_instructions_details
;
TITL    raw17 in I 4/m
CELL   0.71073  15.7726  15.7726   3.8399  90.000  90.000  90.000
ZERR     2       0.0009   0.0009   0.0006   0.000   0.000   0.000
LATT  2
SYMM   -X,-Y,+Z
SYMM   -Y,+X,+Z
SYMM   +Y,-X,+Z
SFAC   O    Nb    V
UNIT   50   18    2
ACTA
L.S. 10
MERG 2
FMAP 2
PLAN 20
WGHT    0.023400
EXTI    0.004966
FVAR       0.04516
NB1   2    0.000000    0.000000    0.000000    10.12500    0.00714    0.00714 =
         0.04412    0.00000    0.00000    0.00000
NB2   2    0.781492    0.105930    0.000000    10.50000    0.00441    0.00834 =
         0.00479    0.00000    0.00000   -0.00023
NB3   2    0.883011    0.326008    0.000000    10.50000    0.00576    0.00679 =
         0.00452    0.00000    0.00000    0.00153
V1    3    0.000000    0.500000    0.750000    10.12500    0.00718    0.00718 =
         0.00704    0.00000    0.00000    0.00000
O1    1    0.883774    0.051545    0.000000    10.50000    0.01027    0.01236 =
         0.01188    0.00000    0.00000    0.00325
O2    1    0.823340    0.216880    0.000000    10.50000    0.01756    0.00957 =
         0.01199    0.00000    0.00000   -0.00173
O3    1    0.747866    0.110857    0.500000    10.50000    0.00259    0.01074 =
         0.01188    0.00000    0.00000   -0.00250
O4    1    0.718541   -0.012495    0.000000    10.50000    0.00911    0.00748 =
         0.01521    0.00000    0.00000   -0.00417
O5    1    0.648151    0.157240    0.000000    10.50000    0.01047    0.01502 =
         0.00364    0.00000    0.00000    0.00502
O6    1    0.000000    0.000000    0.500000    10.12500    0.02260    0.02260 =
         0.01566    0.00000    0.00000    0.00000
O7    1    0.925081    0.447278    0.000000    10.50000    0.00831    0.00677 =
         0.00570    0.00000    0.00000   -0.00048
HKLF 4
REM     raw17 in I 4/m
REM R1 =  0.0344 for    363 Fo > 4sig(Fo)  and  0.0826 for all    593 data
REM     56 parameters refined using      0 restraints
END
WGHT      0.0234      0.0000
REM Highest difference peak  1.149,  deepest hole -1.522,  1-sigma level  0.277
Q1    1   0.0000  0.0000  0.0928  10.25000  0.05    1.15
Q2    1   0.8432  0.1543  0.3856  11.00000  0.05    0.97
Q3    1  -0.1420 -0.0540  0.5000  10.50000  0.05    0.96
Q4    1   0.6949  0.2020  0.0000  10.50000  0.05    0.95
Q5    1   0.6681  0.0836  0.0000  10.50000  0.05    0.91
Q6    1   0.7045  0.1826  0.3575  11.00000  0.05    0.88
Q7    1   0.0375  0.0414  0.0000  10.50000  0.05    0.81
Q8    1   0.9470  0.3896  0.3456  11.00000  0.05    0.79
Q9    1   0.7977  0.2393  0.0000  10.50000  0.05    0.78
Q10   1   0.9128  0.1415  0.2413  11.00000  0.05    0.75
Q11   1   0.8343  0.0795  0.0000  10.50000  0.05    0.75
Q12   1   0.8161  0.2715  0.2418  11.00000  0.05    0.73
Q13   1   0.0320 -0.0523  0.5000  10.50000  0.05    0.72
Q14   1   0.1007 -0.0120  0.5000  10.50000  0.05    0.71
Q15   1   0.9892  0.4665  0.0000  10.50000  0.05    0.70
Q16   1   0.9098  0.4230  0.1836  11.00000  0.05    0.70
Q17   1   0.0404 -0.1242  0.5000  10.50000  0.05    0.69
Q18   1   0.9334  0.0183  0.2338  11.00000  0.05    0.69
Q19   1   0.8646  0.0213  0.0000  10.50000  0.05    0.68
Q20   1   0.7186 -0.0052 -0.2393  11.00000  0.05    0.68
;
