# Supplementary material for: β-Nb9VO25
Source: Acta Crystallogr Sect E Struct Rep Online. 2014 Apr 16;70(Pt 5):i20. doi: 10.1107/S1600536814007831 (PMC4011284; doi:10.1107/S1600536814007831)
Supplement: Supplementary file 2 [file e-70-00i20-Isup2.hkl]

#
# h,k,l, Fc-squared, Fo-squared, sigma(Fo-squared) and status flag
#
data_I
_shelx_title '    raw17 in I 4/m'
_shelx_refln_list_code          4
_shelx_F_calc_maximum      661.05
_exptl_crystal_F_000      1184.00
_reflns_d_resolution_high  0.7847
 
loop_
 _symmetry_equiv_pos_as_xyz
 'x, y, z'
 '-x, -y, z'
 '-y, x, z'
 'y, -x, z'
 'x+1/2, y+1/2, z+1/2'
 '-x+1/2, -y+1/2, z+1/2'
 '-y+1/2, x+1/2, z+1/2'
 'y+1/2, -x+1/2, z+1/2'
 '-x, -y, -z'
 'x, y, -z'
 'y, -x, -z'
 '-y, x, -z'
 '-x+1/2, -y+1/2, -z+1/2'
 'x+1/2, y+1/2, -z+1/2'
 'y+1/2, -x+1/2, -z+1/2'
 '-y+1/2, x+1/2, -z+1/2'
 
_cell_length_a    15.7726
_cell_length_b    15.7726
_cell_length_c     3.8399
_cell_angle_alpha  90.000
_cell_angle_beta   90.000
_cell_angle_gamma  90.000
 
_shelx_F_squared_multiplier     1.000
 
loop_
 _refln_index_h
 _refln_index_k
 _refln_index_l
 _refln_F_squared_calc
 _refln_F_squared_meas
 _refln_F_squared_sigma
 _refln_observed_status
   0   2   0     3626.89     3550.84    322.38 o
   2   2   0     3219.30     2962.85    265.70 o
  -1   3   0      111.56      459.94    202.97 o
   1   3   0    52782.92    57169.11   1406.67 o
   3   3   0     4473.22     4610.12    355.39 o
  -2   4   0     2288.25     2194.40    208.05 o
   0   4   0     7407.94     7472.98    391.24 o
   2   4   0   368699.84   353762.91   5000.72 o
   4   4   0      602.94      299.77    348.91 o
  -3   5   0     6380.87     5976.69    495.97 o
  -1   5   0    13264.31    13377.22    579.20 o
   1   5   0      294.51      399.65    206.53 o
   3   5   0    17577.18    16240.98    918.71 o
   5   5   0      553.66      761.29    211.20 o
  -4   6   0    10776.14    11546.24    878.46 o
  -2   6   0   127505.54   129874.09   2945.69 o
   0   6   0     1918.71     1787.11    158.75 o
   2   6   0    12638.37    13504.26    881.60 o
   4   6   0     8609.83     9116.08    687.72 o
   6   6   0    14179.93    14185.71   1114.59 o
  -5   7   0    92433.69    86485.95   2747.64 o
  -3   7   0     2193.61     1898.87    276.20 o
  -1   7   0    18488.11    17373.22    752.46 o
   1   7   0      275.33     -233.82    277.04 o
   3   7   0   274148.03   270568.34   5061.51 o
   5   7   0    10262.17    10573.04    722.94 o
   7   7   0        3.75     -529.62    529.62 o
  -6   8   0    69921.66    68746.48   2550.49 o
  -4   8   0     2272.63     1542.76    290.81 o
  -2   8   0       58.56      255.04    299.18 o
   0   8   0    30331.89    30861.84   1060.45 o
   2   8   0     8857.05     8700.24    671.18 o
   4   8   0   104807.56   107070.41   3077.35 o
   6   8   0     4567.07     3781.13    415.73 o
   8   8   0     1180.94      275.20    525.83 o
  -7   9   0     2009.31     1574.88    634.88 o
  -5   9   0    33931.57    35464.00   1822.55 o
  -3   9   0     2691.20     2895.05    355.10 o
  -1   9   0    67163.26    66583.48   4274.11 o
   1   9   0     7026.06     7193.41    376.49 o
   3   9   0      256.30      520.09    451.40 o
   5   9   0    10164.83    10702.89    915.25 o
   7   9   0     2743.49     3060.26    433.66 o
   9   9   0    58122.52    60723.44   2731.97 o
  -8  10   0      369.29      107.95    593.72 o
  -6  10   0     1539.82     1553.81    339.28 o
  -4  10   0   113655.89   116759.03   3577.61 o
  -2  10   0    18202.61    20197.81   1366.16 o
   0  10   0    47540.98    48694.81   2943.31 o
   2  10   0     3848.73     3997.54    375.54 o
   4  10   0      153.88     -431.67    524.87 o
   6  10   0     6273.88     7024.99    624.66 o
   8  10   0     3720.39     4134.02    498.25 o
  10  10   0    11085.48    10918.70    921.94 o
  -9  11   0     9364.56     9732.96    800.31 o
  -7  11   0      770.53      328.96    731.57 o
  -5  11   0     6149.32     6728.75    624.32 o
  -3  11   0    42834.65    45194.98   2222.88 o
  -1  11   0      147.64       56.74    380.35 o
   1  11   0    13022.01    12792.74    669.01 o
   3  11   0     5684.97     5374.71    520.13 o
   5  11   0   114455.91   115257.16   3734.20 o
   7  11   0     2107.74     1638.44    821.68 o
   9  11   0     2294.26     1702.44    752.81 o
  11  11   0       17.02     -411.93    853.29 o
 -10  12   0      608.07      412.26    628.21 o
  -8  12   0    46522.33    47687.15   2648.71 o
  -6  12   0     3591.30     3589.78    468.45 o
  -4  12   0    17527.76    16467.65   1265.58 o
  -2  12   0      775.49     1399.43    564.68 o
   0  12   0       14.20       86.35    308.09 o
   2  12   0    26068.77    24354.64   1729.02 o
   4  12   0      367.75     -711.49    711.49 o
   6  12   0     9811.01     9457.67    696.88 o
   8  12   0     2812.57     3062.62    448.07 o
  10  12   0     2468.07     2666.75    580.58 o
  12  12   0     2039.81     1956.75    526.06 o
 -11  13   0     1589.58     1395.48    889.37 o
  -9  13   0     2208.28     2567.37    486.92 o
  -7  13   0    38596.06    36263.67   2438.24 o
  -5  13   0      169.09     -711.24    711.24 o
  -3  13   0    11462.27    13938.40   1097.90 o
  -1  13   0     5350.35     5156.13    382.80 o
   1  13   0    30450.82    31748.54   1489.27 o
   3  13   0      612.33      446.68    652.83 o
   5  13   0     3091.09     2729.27    507.43 o
   7  13   0     1251.86      894.09    555.12 o
   9  13   0     1420.76      977.72    540.45 o
  11  13   0    63931.73    65161.84   3561.10 o
  13  13   0     1477.95      692.65   1090.56 o
 -12  14   0    31687.66    34285.35   2633.42 o
 -10  14   0     1607.22      786.19   1007.30 o
  -8  14   0     4398.55     4330.45    586.93 o
  -6  14   0      222.91     1064.46    593.55 o
  -4  14   0      100.99        0.00    529.69 o
  -2  14   0    72018.94    72078.53   3196.77 o
   0  14   0     2619.48     2399.62    406.14 o
   2  14   0     6756.98     5437.86    638.87 o
   4  14   0     4200.23     4701.52    552.54 o
   6  14   0    11778.50    11570.72    921.87 o
   8  14   0     1287.57     1390.14    402.80 o
  10  14   0     4304.22     4471.61    685.29 o
  12  14   0      532.99     -520.14    996.11 o
  14  14   0      234.54    -1054.61   1054.61 o
 -13  15   0     8976.67    12015.16   1208.45 o
 -11  15   0    26160.61    28719.99   2081.38 o
  -9  15   0      353.31      323.80    716.27 o
  -7  15   0     6286.73     6698.31    687.13 o
  -5  15   0      556.17      417.14    726.31 o
  -3  15   0    10033.76     9977.15    765.56 o
  -1  15   0     7474.83     7743.50    490.36 o
   1  15   0      328.25       80.38    507.82 o
   3  15   0     2454.86      939.80    880.75 o
   5  15   0    12886.25    14564.24   1132.22 o
   7  15   0    89014.42    90190.65   4061.52 o
   9  15   0       85.15        0.00    966.16 o
  11  15   0     4986.09     5642.68    720.13 o
  13  15   0       73.51      578.70    882.77 o
 -12  16   0     1741.79      393.06   1297.11 o
 -10  16   0     2064.15     2511.85    525.97 o
  -8  16   0      240.10     -333.56    878.04 o
  -6  16   0    38518.01    38412.24   2711.45 o
  -4  16   0     1172.59     1483.21    785.80 o
  -2  16   0      329.31     -289.45    574.00 o
   0  16   0      648.19      756.79    709.22 o
   2  16   0     2706.23     2687.03    516.74 o
   4  16   0    27901.63    31866.74   2391.53 o
   6  16   0      159.41      156.95    676.87 o
   8  16   0       60.50      495.33    642.45 o
  10  16   0      766.39      898.20    858.94 o
  12  16   0     7075.91     3731.33   1680.33 o
  -9  17   0     1223.10     1905.35    604.02 o
  -7  17   0        0.94    -1034.71   1034.71 o
  -5  17   0    10789.50    10606.39    938.93 o
  -3  17   0      675.98     -790.18    961.96 o
  -1  17   0       15.14      339.38    620.35 o
   1  17   0    12259.05    12226.56    811.56 o
   3  17   0    34829.74    36483.63   2576.40 o
   5  17   0      171.97      490.49    848.54 o
   7  17   0     3214.44     3229.13    590.69 o
   9  17   0       22.87     -554.15    956.28 o
  -8  18   0      879.34     1526.60   1079.91 o
  -6  18   0      189.91      362.96    676.88 o
  -4  18   0      166.63      868.15    716.10 o
  -2  18   0       68.79     -809.20    809.20 o
   0  18   0    70981.57    71284.48   2676.69 o
   2  18   0       82.05     -892.59    892.59 o
   4  18   0      211.77    -1039.88   1039.88 o
   6  18   0      786.06      903.13    746.06 o
   8  18   0    12340.45    11592.87    999.21 o
  -5  19   0      129.72     -191.28    784.73 o
  -3  19   0     1371.37     1473.46    938.10 o
  -1  19   0    10163.21     9677.79   1175.73 o
   1  19   0      608.74      -96.18    728.73 o
   3  19   0      546.06      186.46    922.50 o
   5  19   0       54.77      760.14    892.56 o
  -2  20   0       45.14    -1074.00   1074.00 o
   0  20   0     1249.63      377.66    979.67 o
   2  20   0       37.53      392.32   1000.43 o
   0   1   1    78553.61    87292.09   1084.59 o
  -1   2   1       43.90      100.51    136.74 o
   1   2   1    42705.54    43359.95    688.41 o
  -2   3   1     5180.40     5204.76    294.74 o
   0   3   1      665.99      760.20    110.87 o
   2   3   1   105796.02   106152.98   1732.75 o
  -3   4   1     9393.87     9493.55    523.99 o
  -1   4   1      333.23      311.54    155.40 o
   1   4   1    57879.87    58109.07    941.29 o
   3   4   1     8639.60     9162.63    497.72 o
  -4   5   1     1056.31      955.19    415.53 o
  -2   5   1    35177.61    30070.27    966.09 o
   0   5   1    14960.21    14638.41    470.08 o
   2   5   1     1980.11     2285.08    293.48 o
   4   5   1      848.98      834.56    201.84 o
  -5   6   1      740.39      811.86    354.54 o
  -3   6   1     6197.11     6298.97    368.01 o
  -1   6   1    25008.07    24647.18    645.48 o
   1   6   1      810.20      959.58    244.73 o
   3   6   1     4417.39     4039.33    275.22 o
   5   6   1    18521.61    17747.20    869.80 o
  -6   7   1   114265.51   106815.80   2346.19 o
  -4   7   1     3266.97     3369.52    244.42 o
  -2   7   1      122.14       96.11    267.46 o
   0   7   1     2205.18     2374.56    145.84 o
   2   7   1       44.19     -252.76    252.76 o
   4   7   1   148204.33   151169.41   4014.38 o
   6   7   1     4028.46     4307.97    297.06 o
  -7   8   1     3000.56     2726.91    285.61 o
  -5   8   1    26248.67    28576.52   2168.99 o
  -3   8   1     2209.92     1765.16    232.83 o
  -1   8   1     2616.84     2864.48    264.84 o
   1   8   1     5226.72     5278.46    212.88 o
   3   8   1    97516.59   100002.09   2164.52 o
   5   8   1     1322.24      841.22    408.08 o
   7   8   1     1122.56     1064.41    482.62 o
  -8   9   1     1827.51     1701.27    327.64 o
  -6   9   1       16.49     -199.72    517.37 o
  -4   9   1     9381.09     7688.44    746.15 o
  -2   9   1     2423.56     2267.35    252.46 o
   0   9   1   153596.06   153800.89   2017.72 o
   2   9   1     4786.17     4302.03    316.81 o
   4   9   1    14509.85    14736.03    811.21 o
   6   9   1        3.98     -183.98    280.68 o
   8   9   1      773.93     1018.41    432.73 o
  -9  10   1    12298.87    12595.15   1058.41 o
  -7  10   1      596.22      670.31    428.11 o
  -5  10   1      272.19      347.17    341.38 o
  -3  10   1     2153.40     1873.52    306.88 o
  -1  10   1     7935.50     7963.65    326.02 o
   1  10   1      815.29      288.69    254.92 o
   3  10   1      119.39      678.90    314.27 o
   5  10   1     6888.54     6967.16    394.13 o
   7  10   1     9284.01     8710.24    848.47 o
   9  10   1    40136.71    40164.91   1714.35 o
 -10  11   1      264.13       53.63    404.83 o
  -8  11   1    10969.57    10947.30    639.77 o
  -6  11   1     9300.66     9470.82    592.38 o
  -4  11   1   190189.52   191085.28   3640.98 o
  -2  11   1      128.55      536.89    410.98 o
   0  11   1     3841.85     3947.64    225.44 o
   2  11   1      114.82       73.42    492.94 o
   4  11   1       98.14      108.71    777.39 o
   6  11   1    46574.84    49084.54   1832.18 o
   8  11   1      208.42      245.43    285.23 o
  10  11   1     8466.89     8758.85    529.59 o
 -11  12   1      437.29     -381.11    760.52 o
  -9  12   1      362.75      269.96    762.93 o
  -7  12   1    20917.75    20809.26   1131.67 o
  -5  12   1      432.72      390.71    444.93 o
  -3  12   1      416.98      493.60    386.95 o
  -1  12   1      209.33      754.31    288.40 o
   1  12   1      225.51      218.73    551.06 o
   3  12   1     2828.08     2980.13    467.95 o
   5  12   1    30363.36    32902.88   2116.98 o
   7  12   1      200.73     -765.22    765.22 o
   9  12   1     3629.41     3656.55    576.57 o
  11  12   1    14078.03    14803.18   1147.92 o
 -12  13   1     2170.46     2659.85    535.90 o
 -10  13   1     9296.24     9725.77    600.71 o
  -8  13   1    56250.95    56373.15   2155.52 o
  -6  13   1      564.42     -373.90    535.32 o
  -4  13   1     1132.46      676.28    606.63 o
  -2  13   1      368.82     1019.94    451.41 o
   0  13   1     1453.39     1655.33    316.59 o
   2  13   1    66621.35    65861.12   3031.31 o
   4  13   1       12.54      240.29    539.43 o
   6  13   1    20413.91    19975.39   1588.55 o
   8  13   1      459.87     -873.42    873.42 o
  10  13   1    29305.21    33772.92   2409.08 o
  12  13   1     2270.69     1189.95   1032.60 o
 -13  14   1      392.33     -755.53    961.58 o
 -11  14   1    70048.80    68964.16   2743.43 o
  -9  14   1     1786.73     1564.67    597.15 o
  -7  14   1       66.77      405.04    490.06 o
  -5  14   1      107.39      -36.29    393.38 o
  -3  14   1     5545.99     6003.94    457.14 o
  -1  14   1      569.76     1001.84    290.63 o
   1  14   1     5319.21     5275.90    356.39 o
   3  14   1      805.72     1158.62    589.13 o
   5  14   1      691.83     -269.97    917.89 o
   7  14   1    45092.57    46907.72   2774.53 o
   9  14   1     7781.65     5931.74    767.46 o
  11  14   1     7434.35     7118.70    801.41 o
  13  14   1     1108.14     1885.43    883.80 o
 -12  15   1    11396.24    12758.22   1102.50 o
 -10  15   1     1405.54     1320.04    468.34 o
  -8  15   1        0.65      254.20    890.05 o
  -6  15   1     2559.19     2749.73    595.31 o
  -4  15   1     6726.69     6764.35    498.49 o
  -2  15   1    78445.61    82275.22   2612.12 o
   0  15   1      267.56      819.69    253.29 o
   2  15   1    12142.25    12060.09    877.10 o
   4  15   1       44.34     -284.44    755.24 o
   6  15   1    13977.30    14653.14   1282.65 o
   8  15   1    15011.28    15190.62   1138.55 o
  10  15   1        1.04     -171.64    833.66 o
  12  15   1     3603.56     1905.46   1107.82 o
 -11  16   1      779.84      694.78    616.11 o
  -9  16   1      592.25      950.47    623.75 o
  -7  16   1     1478.76      603.15    678.45 o
  -5  16   1    12524.09    12202.00    691.50 o
  -3  16   1      291.78      295.67    353.50 o
  -1  16   1     6963.80     7345.75    628.21 o
   1  16   1      150.21      106.96    390.01 o
   3  16   1    37671.17    34569.76   2613.01 o
   5  16   1     4783.30     5549.57    587.02 o
   7  16   1     1536.73     2166.60    928.54 o
   9  16   1       47.55    -1054.39   1054.39 o
  11  16   1     3412.09     2126.51   1240.46 o
  -8  17   1     6411.69     7166.86    975.57 o
  -6  17   1    34761.86    34744.69   1796.56 o
  -4  17   1      283.27      412.66    567.03 o
  -2  17   1     3753.39     3990.05    460.12 o
   0  17   1     2037.95     1768.58    479.20 o
   2  17   1       72.20      647.37    760.16 o
   4  17   1    23243.64    24380.58   1849.46 o
   6  17   1      819.48     1914.35    834.46 o
   8  17   1     5209.54     3393.85    695.54 o
  -7  18   1       17.34     -399.66    863.10 o
  -5  18   1     8052.25     8183.31    922.97 o
  -3  18   1      211.46     -345.32    545.87 o
  -1  18   1    46949.32    43118.52   1761.67 o
   1  18   1      134.21      367.76    571.10 o
   3  18   1      518.27     -706.58    790.00 o
   5  18   1     1072.32     1281.48    913.24 o
   7  18   1     2585.54     2109.83   1229.50 o
  -4  19   1     4811.30     5209.71   1570.23 o
  -2  19   1     6196.95     5986.96    644.41 o
   0  19   1    16644.00    15510.09    776.07 o
   2  19   1      722.59      942.31    775.44 o
   4  19   1     7274.43     7123.51    874.99 o
   0   0   2   436987.63   411775.34   6901.31 o
   1   1   2      395.83      634.67    201.18 o
   0   2   2    12535.66    11171.56    605.79 o
   2   2   2      935.94      609.40    245.73 o
  -1   3   2     3306.30     2808.10    254.97 o
   1   3   2    43563.45    46466.88   1877.30 o
   3   3   2       25.98     -215.78    451.18 o
  -2   4   2      904.85        0.00    442.21 o
   0   4   2    18061.40    17491.22    839.51 o
   2   4   2   149311.16   155497.84   3957.44 o
   4   4   2     1906.50      950.11    580.90 o
  -3   5   2    12953.32    12389.64    935.64 o
  -1   5   2    19370.82    20850.58    991.78 o
   1   5   2     3236.39     2833.45    265.32 o
   3   5   2     3403.96     2942.69    394.99 o
   5   5   2      505.00      898.26    274.88 o
  -4   6   2    21775.81    22161.79   1524.71 o
  -2   6   2    56202.13    59833.86   2481.34 o
   0   6   2      689.30      -39.55    381.77 o
   2   6   2    21286.59    21102.38   1470.12 o
   4   6   2      200.24     -264.91    549.44 o
   6   6   2     1363.22      870.04    648.84 o
  -5   7   2    82304.50    84556.48   3145.31 o
  -3   7   2        5.70      451.16    372.70 o
  -1   7   2     5508.79     5467.51    352.54 o
   1   7   2      674.28      792.21    495.92 o
   3   7   2   187848.55   185439.83   4775.11 o
   5   7   2     1719.13     1072.21    668.90 o
   7   7   2     1250.17     1321.78    402.92 o
  -6   8   2    29731.72    29060.02   2006.44 o
  -4   8   2      244.51      397.38    578.89 o
  -2   8   2     3880.61     3268.46    454.23 o
   0   8   2     6844.59     7206.22    823.93 o
   2   8   2    16934.18    16764.37   1347.81 o
   4   8   2    44348.61    45056.30   2324.60 o
   6   8   2       37.47     -215.78    632.64 o
   8   8   2     6382.59     6237.37    613.84 o
  -7   9   2       27.89      475.69    755.23 o
  -5   9   2    13946.11    12871.36   1012.07 o
  -3   9   2       44.00      205.98    387.43 o
  -1   9   2    61555.83    65070.14   1981.11 o
   1   9   2    11409.72    11898.88    654.26 o
   3   9   2      540.95     1148.52    667.52 o
   5   9   2     2589.02     2781.94    448.06 o
   7   9   2      180.68     -603.34    603.34 o
   9   9   2    62185.13    66314.00   3266.05 o
  -8  10   2      826.69     -402.58    770.79 o
  -6  10   2      182.71     -608.24    676.91 o
  -4  10   2    49995.98    53259.52   2675.35 o
  -2  10   2    26285.65    28539.24   1924.05 o
   0  10   2    18225.81    16612.16   1354.49 o
   2  10   2        7.51     1098.48    514.91 o
   4  10   2     3838.48     3773.47    552.46 o
   6  10   2      487.63      490.74    574.16 o
   8  10   2      180.28     -264.87    706.33 o
  10  10   2     2913.35     3598.28    605.46 o
  -9  11   2     3482.95     2674.80   1093.56 o
  -7  11   2       13.50     1078.87    603.19 o
  -5  11   2     9658.82     9316.23    800.38 o
  -3  11   2    43351.53    44559.45   2552.80 o
  -1  11   2      546.85      692.92    403.40 o
   1  11   2     4652.81     3991.32    565.43 o
   3  11   2     1147.07     1449.10    835.07 o
   5  11   2   105939.93   102665.40   4025.98 o
   7  11   2      126.16      681.75    559.14 o
   9  11   2      283.54     -294.34    863.40 o
  11  11   2      446.52        0.00    799.77 o
 -10  12   2      219.09    -1098.76   1098.76 o
  -8  12   2    23244.22    21934.50   1787.07 o
  -6  12   2     8937.18     8510.59    754.29 o
  -4  12   2     5351.13     6071.65    666.94 o
  -2  12   2      447.60      677.16    397.47 o
   0  12   2     2381.77     2094.92    348.11 o
   2  12   2     9859.67     9044.83    775.70 o
   4  12   2     3685.36     4776.20    611.20 o
   6  12   2     2092.60     1539.22    831.08 o
   8  12   2       66.76     -603.23    765.07 o
  10  12   2       44.88     -328.58    657.15 o
  12  12   2     5535.58     4831.58    799.51 o
 -11  13   2     3215.61     3627.56    679.24 o
  -9  13   2      289.01      166.79    829.04 o
  -7  13   2    41317.59    44680.15   2793.48 o
  -5  13   2     1563.08     1587.19    692.86 o
  -3  13   2     4521.24     4765.94    601.91 o
  -1  13   2     1277.72     1493.70    366.57 o
   1  13   2    36219.03    36921.87   1770.34 o
   3  13   2     2645.22     2091.57    565.95 o
   5  13   2      440.78     1594.68    858.67 o
   7  13   2       36.32        0.00    755.23 o
   9  13   2      100.07     -500.25   1034.84 o
  11  13   2    64351.98    65502.11   3836.99 o
 -10  14   2        3.82      730.68    730.68 o
  -8  14   2      587.56     -677.21   1045.26 o
  -6  14   2     2747.45     1638.54    551.10 o
  -4  14   2     2344.54     2316.62    585.30 o
  -2  14   2    39344.25    34079.73   2466.26 o
   0  14   2     7538.48     7894.61    521.60 o
   2  14   2      969.66      883.81    721.78 o
   4  14   2      325.80      760.41    819.28 o
   6  14   2     3039.34     2717.12   1230.58 o
   8  14   2        5.23     -848.37   1034.72 o
  10  14   2      667.89     -368.07    858.83 o
  -9  15   2     1575.36      933.40   1198.68 o
  -7  15   2     2296.11     1042.42    953.92 o
  -5  15   2       11.13     -990.59    990.59 o
  -3  15   2    13568.16    14812.06   1146.68 o
  -1  15   2    10704.86    10852.89    667.16 o
   1  15   2      104.96      382.65    500.40 o
   3  15   2      403.87     -318.91   1010.70 o
   5  15   2     5897.60     6741.45    834.66 o
   7  15   2    85457.70    82619.49   4143.87 o
   9  15   2      202.01      372.78    833.85 o
  -8  16   2     2214.23     3333.06    639.08 o
  -6  16   2    21919.60    21975.27   1658.70 o
  -4  16   2     4372.02     4401.68    719.65 o
  -2  16   2      357.58     -338.51    981.19 o
   0  16   2      186.17      777.48   1007.97 o
   2  16   2      106.38     1020.13    720.96 o
   4  16   2    13659.02    12814.42   1175.82 o
   6  16   2      516.75     1452.41    927.38 o
   8  16   2     1560.34     1346.01   1070.91 o
  -5  17   2    13576.55    14243.15   1219.70 o
  -3  17   2     2138.42     1764.80    535.83 o
  -1  17   2      560.07      469.53    720.32 o
   1  17   2     5833.89     5286.67    548.81 o
   3  17   2    37221.09    38663.79   2876.28 o
   5  17   2     1184.99     1394.56    549.97 o
  -2  18   2     1586.42     1935.53   1129.88 o
   0  18   2    43902.10    44721.66   6518.44 o
   2  18   2     1629.57        0.00   1262.57 o
   0   1   3    22926.48    23391.04   1169.82 o
  -1   2   3       97.56      -55.46    469.21 o
   1   2   3    19130.87    19528.13   1087.03 o
  -2   3   3     3485.42     3165.89    512.85 o
   0   3   3      770.02      996.66    457.66 o
   2   3   3    42934.32    48121.90   2448.47 o
  -3   4   3     7358.66     7380.19    689.41 o
  -1   4   3      757.04     1146.00    454.76 o
   1   4   3    24763.86    24181.56   1808.21 o
   3   4   3     2778.14     3531.26    507.28 o
  -4   5   3     1097.10     -358.57    943.09 o
  -2   5   3    28435.65    27541.97   2071.40 o
   0   5   3    10127.59    10563.41    535.33 o
   2   5   3      284.12      681.93    559.28 o
   4   5   3       46.36      117.70    662.07 o
  -5   6   3      144.44     -632.73    706.30 o
  -3   6   3     1936.04     1445.88    722.94 o
  -1   6   3    10362.50     9903.18    809.28 o
   1   6   3       52.55     -317.90    492.27 o
   3   6   3     3139.50     3901.93    522.23 o
   5   6   3    11086.14    10141.92    772.10 o
  -6   7   3    60546.61    61672.53   3129.43 o
  -4   7   3     2818.90     2653.77    497.27 o
  -2   7   3       44.39     -495.32    627.73 o
   0   7   3     1955.05     1808.55    382.02 o
   2   7   3       67.23      617.95    593.42 o
   4   7   3    65625.95    66770.84   3216.20 o
   6   7   3     3420.67     3542.36    566.58 o
  -7   8   3     3017.93     2057.88    905.86 o
  -5   8   3    12072.61    11387.88    912.03 o
  -3   8   3      548.18     -132.51    628.18 o
  -1   8   3     1896.02     1207.75    769.52 o
   1   8   3     3840.20     3898.12    405.89 o
   3   8   3    42497.79    40895.05   2609.44 o
   5   8   3      233.23      549.41    642.61 o
   7   8   3     1402.84     1906.18    962.92 o
  -8   9   3      681.13     1585.29    427.00 o
  -6   9   3       61.18     -593.41    755.25 o
  -4   9   3     6656.55     6035.90    707.49 o
  -2   9   3     2250.92     2587.37    501.73 o
   0   9   3    80581.11    79411.17   2553.27 o
   2   9   3     3898.41     4136.26    581.74 o
   4   9   3     9459.36     9797.33    774.65 o
   6   9   3       49.72        0.00    725.82 o
   8   9   3      715.14        0.00   1025.82 o
  -9  10   3     6088.92     4786.13    819.91 o
  -7  10   3       94.49      161.85    578.72 o
  -5  10   3        0.06     -603.17    931.73 o
  -3  10   3      581.07     1015.87    726.33 o
  -1  10   3     3225.47     3277.95    382.21 o
   1  10   3      120.96      369.81    424.41 o
   3  10   3        6.81     -578.66    647.31 o
   5  10   3     3213.27     1969.61   1058.66 o
   7  10   3     8100.69     8880.43    772.64 o
   9  10   3    24461.57    23532.68   1836.20 o
 -10  11   3       21.37     -372.70    985.70 o
  -8  11   3     8596.76     8921.27    837.14 o
  -6  11   3     7171.13     6623.73    816.22 o
  -4  11   3   102904.71    96413.99   4297.91 o
  -2  11   3      416.72      304.20    770.32 o
   0  11   3     3804.82     3551.80    926.44 o
   2  11   3      305.33     -152.08    726.05 o
   4  11   3        3.07      622.79    730.68 o
   6  11   3    26156.17    25192.06   2033.58 o
   8  11   3      426.29      520.07    672.17 o
  10  11   3     7349.83     7644.50    885.10 o
  -9  12   3       46.62     -377.62    882.74 o
  -7  12   3    12075.17    11432.52    969.70 o
  -5  12   3      705.37      333.75    854.00 o
  -3  12   3      526.47     -647.73    912.71 o
  -1  12   3       11.91      -42.20    554.14 o
   1  12   3      268.14     1217.86    316.40 o
   3  12   3     3158.41     3455.88    585.83 o
   5  12   3    16723.17    15950.95   1325.49 o
   7  12   3        2.90     -882.70    980.77 o
   9  12   3     3267.45     3268.19    762.91 o
  -8  13   3    34611.58    32837.51   2438.63 o
  -6  13   3      119.18      480.64    475.74 o
  -4  13   3     1362.70     1041.29   1124.79 o
  -2  13   3      540.66     1688.02    893.08 o
   0  13   3     1690.67     1341.48    785.26 o
   2  13   3    41193.79    43516.54   2873.68 o
   4  13   3      152.79    -1186.95   1186.95 o
   6  13   3    15201.02    13935.33   1182.48 o
   8  13   3      637.25     1143.42    809.72 o
  -7  14   3      295.98      196.22    976.19 o
  -5  14   3        0.19     -745.39    833.66 o
  -3  14   3     2839.58     2174.62    993.83 o
  -1  14   3       78.62     -454.67    639.84 o
   1  14   3     2498.69     2423.08   1217.24 o
   3  14   3     1058.30     1448.41   1021.25 o
   5  14   3      909.88     1678.85    971.97 o
   7  14   3    26633.84    23740.66   1887.54 o
  -4  15   3     6154.80     5529.90    844.30 o
  -2  15   3    49071.67    51502.30   3524.79 o
   0  15   3       20.00     -186.35    773.22 o
   2  15   3     9805.63     8740.65    996.52 o
   4  15   3        8.43     -970.97   1270.11 o
   0   0   4   154875.14   151624.31   5404.79 o
   1   1   4     1201.25     1160.85    355.97 o
   0   2   4     2356.01     1442.65    752.56 o
   2   2   4        0.49     -456.06    867.98 o
  -1   3   4       81.04     -391.67    608.14 o
   1   3   4     6687.17     6860.85    545.00 o
   3   3   4     2750.97     3941.60    620.03 o
  -2   4   4        2.08        0.00    662.02 o
   0   4   4     4840.64     4762.63    488.27 o
   2   4   4    73392.96    67305.35   3645.48 o
   4   4   4       62.13      534.56    485.52 o
  -3   5   4     1367.31     1935.38    476.48 o
  -1   5   4     2550.44      862.78    794.32 o
   1   5   4       90.93     -949.00    949.00 o
   3   5   4     7012.69     7523.03    830.95 o
   5   5   4      822.07     1001.38    819.76 o
  -4   6   4     7495.02     6600.58    786.73 o
  -2   6   4    37737.64    39070.76   2680.57 o
   0   6   4       20.33      183.06    630.49 o
   2   6   4     5710.79     6137.96    790.08 o
   4   6   4      778.29      672.46    785.35 o
   6   6   4     1642.45     -348.85   1110.41 o
  -5   7   4    24859.06    26052.13   2073.48 o
  -3   7   4     1735.90      850.13    918.92 o
  -1   7   4    10240.15     9945.05    649.36 o
   1   7   4      779.39     1376.34    371.31 o
   3   7   4    53410.76    62978.18   3541.32 o
   5   7   4     4695.70     5833.16    700.18 o
   7   7   4      220.45      554.28    848.58 o
  -6   8   4    20458.34    20730.42   1495.08 o
  -4   8   4       46.70      711.10    941.59 o
  -2   8   4      593.52     1388.76    981.46 o
   0   8   4     5540.17     5036.39    539.04 o
   2   8   4     4894.86     5410.57    720.09 o
   4   8   4    26922.09    25742.43   2138.46 o
   6   8   4      527.24     -186.46   1000.99 o
   8   8   4     1956.46     3135.45    575.00 o
  -7   9   4     1717.03     1768.74   1228.29 o
  -5   9   4    15129.46    18318.34   1625.86 o
  -3   9   4     2106.20     2187.51    516.15 o
  -1   9   4    17121.69    17216.48    955.20 o
   1   9   4     1188.08     1884.45    708.26 o
   3   9   4      597.50     1820.58    961.82 o
   5   9   4     5895.07     7429.49    868.83 o
   7   9   4     2405.38     2955.06    727.70 o
  -4  10   4    27690.66    27322.15   2036.78 o
  -2  10   4     9431.65    10511.98   1030.88 o
   0  10   4    13511.17    14633.00   1595.74 o
   2  10   4      431.77     -745.75   1152.97 o
   4  10   4      894.29     -191.44   1310.64 o
  -3  11   4    12484.10    11344.34    994.25 o
  -1  11   4      446.12     1741.74   1005.79 o
   1  11   4     8532.78     8714.20    644.97 o
   3  11   4     4248.79     4601.71    832.64 o
 
